# Supplementary material for: Development of a Deprescribing Intervention for Proton Pump Inhibitors in Primary Care: A Co‐Design Approach With General Practitioners and Patients
Source: Basic Clin Pharmacol Toxicol. 2025 Aug 19;137(3):e70091. doi: 10.1111/bcpt.70091 (PMC12365437; doi:10.1111/bcpt.70091)
Supplement: Supplementary file 1 — Data S1: Supporting information. [file BCPT-137-0-s002.xlsx]

## Sheet: v0.3
Note: ordered by patient/provider and by theoretical domain
Barrier/Enabler number for identification	Barriers and enablers of PPI deprescribing based on literature	Description of barrier/enabler (or quote)	Barrier vs enabler	Level: Patient vs. Provider	TDF Behavioural Determinant	Definition of determinant (TDF)	Intervention functions	Behavior change techniques to change determinant (BCT)	Chosen BCT(s)	First chosen / most applicable BCT	Defintion of BCT (brief)	Implementation of BCT	Mode of delivery
11	Knowledge that they could restart medication (3) - Enabler	Patient has knowledge that they have the option to restart the medication if need be.	Enabler	Patient	01. Knowledge	An awareness of the existence of something	Education	5.1.Health consequences, 2.6.Biofeedback, 4.2.Antecedents, 2.2.Feedback on behaviour 4.1.Instructions on how to perform the behavior	4.1.Instructions on how to perform the behavior	4.1.Instructions on how to perform the behavior	4.1. Advise or agree on how to perform the behavior (includes ‘Skills training’)	Patients need to be informed about the option of restarting the medication if need be.	Training on communication for provider
3	Poor acceptance of alternatives (1) - Barrier	A medication seems to be easier ("quick fix") than lifestyle changes	Barrier	Patient	04. Beliefs about capabilities 06. Beliefs about consequences	Acceptance of the truth, reality or validity about an ability, talent or facility that a person can put to constructive use Acceptance of the truth, reality, or validity about outcomes of a behaviour in a given situation	Education, Persuasion	15.1.Verbal persuasion to boost self-efficacy, 15.3.Focus on past Success, 4.4.Behavioral experiments, 4.1.Instruction on how to perform the behavior, 6.1.Modelling or demonstrating the behaviour, 2.2.Feedback on behaviour 9.1. Credible source 9.2. Pros and cons	15.1.Verbal persuasion to boost self-efficacy, 15.3.Focus on past Success, 4.4.Behavioral experiments, 4.1.Instruction on how to perform the behavior, 6.1.Modelling or demonstrating the behaviour, 2.2.Feedback on behaviour	15.1.Verbal persuasion to boost self-efficacy	15.1. Tell the person that they can successfully perform the wanted behavior, arguing against self-doubts and asserting that they can and will succeed 2.2. Monitor and provide informative or evaluative feedback on performance of the behavior (e.g. form, frequency, duration, intensity)	Arrange for exchange with role model patients who successfully managed lifestyle changes. Tell the patient that they as well can successfully make changes. Let them list some easy changes and agree to implement them 'as an experiment'. Monitor changes, focus on successes, plan for next changes.	Videos, any patient education activities if existent, during the consultation (time-consuming!)
10	Previous bad experiences with stopping (3,4) - Barrier	Patient has had previous bad experience with reducing or stopping a PPI e.g. symptoms recurring.	Barrier	Patient	05. Optimism 04. Beliefs about capabilities	Increasing the probability of a response by arranging a dependent relationship, or contingency, between the response and a given stimulus	Incentivisation	15.1.Verbal persuasion to boost self-efficacy, 4.3.Re-attribution 8.7 Graded tasks	4.3.Re-attribution of previous bad experience 8.7 Graded tasks	4.3.Re-attribution of previous bad experience	4.3. Elicit perceived causes of behavior and suggest alternative explanations	Re-attribute past failure to something specific to the past situation. Encourage to find also positive emotions/experiences in that past situation. Let the patient experiement with self-dosing and carefully record effects.	Consultation, patient education, any interpersonal setting. Needs training of providers on such communication techniques (re-attribution)
12	Fear of side effects (3, 4) - Enabler	Fear or concern that side effects will occur if the medication is continued.	Enabler	Patient	06. Beliefs about consequences	Acceptance of the truth, reality, or validity about an ability, talent, or facility that a person can put to constructive use	Education, Persuasion, Modelling	5.4. / 5.6.Emotional consequences, 5.2.Salience of consequences, 16.1.Covert sensitisation, 5.5.Anticipated regret, 5.3.Social and environmental consequences, 9.3.Comparative imagining of future outcomes, 16.3.?Vicarious reinforcement, 10.11.Threat, 9.2.Pros and cons, 16.2.Covert conditioning, 9.1.Credible source, 2.7.Feedback on outcome(s) of behavior	5.2.Salience of consequences,	5.2.Salience of consequences	5.2. Use methods specifically designed to emphasise the consequences of performing the behaviour with the aim of making them more memorable (goes beyond informing about consequences)	Give regular information about negative side effects of PPI and advantages of healthy life style without PPI.	Big poster in GP clinic
13	Inconvenience (including cost) (4) - Enabler	Inconvenience of taking medications, the burden of seeing healthcare providors, maintaing scripts etc. Including the cost of medications.	Enabler	Patient	06. Beliefs about consequences	Acceptance of the truth, reality, or validity about an ability, talent, or facility that a person can put to constructive use	Education, Persuasion, Modelling	5.4. / 5.6.Emotional consequences, 5.2.Salience of consequences, 16.1.Covert sensitisation, 5.5.Anticipated regret, 5.3.Social and environmental consequences, 9.3.Comparative imagining of future outcomes, 16.3.?Vicarious reinforcement, 10.11.Threat, 9.2.Pros and cons, 16.2.Covert conditioning, 9.1.Credible source, 2.7.Feedback on outcome(s) of behavior	5.5.Anticipated regret, 9.2.Pros and cons	5.5.Anticipated regret	5.5. Induce or raise awareness of expectations of future regret about performance of the unwanted behavior 9.2. Monitor and provide informative or evaluative feedback on performance of the behavior (e.g. form, frequency, duration, intensity)	Presenting taking medications as the undesirable option and comparing it with how much healthier, easier, faster and more convenient certain lifestyle changes are (less doctor visits, etc.).	Video, social media
17	Not convinced of the effectiveness of alternatives (3) - Barrier	The patient feels unable to try suitable alternatives such as other medications, lifestyle or diet changes because they are uncertain whether alternatives yield the same results in symptom control.	Barrier	Patient	06. Beliefs about consequences	Acceptance of the truth, reality, or validity about outcomes of a behaviour in a given situation	Education, Persuasion, Modelling	5.4. / 5.6.Emotional consequences, 5.2.Salience of consequences, 16.1.Covert sensitisation, 5.5.Anticipated regret, 5.3.Social and environmental consequences, 9.3.Comparative imagining of future outcomes, 16.3.?Vicarious reinforcement, 10.11.Threat, 9.2.Pros and cons, 16.2.Covert conditioning, 9.1.Credible source, 2.7.Feedback on outcome(s) of behavior	9.1.Credible Source	9.1.Credible Source	8.7. Present verbal or visual communication from a credible source in favour of or against the behavior	Testimonials of other patients who successfully managed reducing by using different alternatives: over the counter medication, lifestyle changes, self-dosing Video of well-known gastroenterologist explaining latest advantages of less PPI	Videos, any patient education activities if existent, during the consultation (time-consuming!) Videos of specialists
4	Unwillingness to try suitable alternatives (3) - Barrier	The patient is unwilling to try suitable alternatives.	Barrier	Patient	08. Intentions	A conscious decision to perform a behaviour or a resolve to act in a certain way	Education, Persuasion	1.9.Commitment, 1.8.Behavioural contract	1.8.Behavioural contract 10.11.Threat (relates to reinforcement domain)	1.8.Behavioural contract	1.8. Create a written specification of the behavior to be performed, agreed on by the person, and witnessed by another	Patient signs a contract with themselves about alternatives like healthy nutrition, exercise, etc. Tell the patient the negative outcomes if PPI are continued on high dose.	Communication during the consultation, patient brochure
2	Lack of suitable alternative (3) - Barrier	There is a lack of suitable alternatives or alternatives are unavailable.	Barrier	Patient	11. Environmental context and resources	Any circumstance of a person’s situation or environment that discourages or encourages the development of skills and abilities, independence, social competence and adaptive behaviour	Enablement, Environmental restructuring Education	12.1.Restructuring the physical environment, 7.2.Discriminative (learned) cue, 7.1. / 7.3.Prompts / cues, 12.2.Restructuring the social environment, 7.7. / 12.3.Avoidance / changing exposure to cues for the behaviour, 7.5.Remove aversive stimulus, 12.5.Adding objects to the environment 4.1 Instructions how to perform the behavior 4.4 Behavioral experiments	12.1.Restructuring the physical environment 12.2.Restructuring the social environment 4.1 Instructions how to perform the behavior 4.4 Behavioral experiments	12.1.Restructuring the physical environment	12.1. Change, or advise to change the physical environment in order to facilitate performance of the wanted behavior or create barriers to the unwanted behavior (other than prompts/cues, rewards and punishments)	Point out concrete alternatives: self-directed dosing, step-down approach, over-the-counter medication, lifestyle changes. If possible, already at the start of PPI prescribing (like a mandatory consulting). Suggest changes to the physical or social environment to support lifestyle changes (join walking club, don't hang out with heavy drinkers & eaters etc.).	Communication during the consulation, patient education, patient brochure
8	Dialogue with provider (1) - Enabler	Patients are more willing to change their medications if it is adequatly discussed with them	Enabler	Patient	12. Social influences	Those interpersonal processes that can cause individuals to change their thoughts, feelings, or behaviours	Enablement, Modelling	6.2.Social comparison, 3.1.Social support or encouragement (general), 6.3.Information about others’ approval, 3.3.Social support (emotional), 3.2.Social support (practical), 16.3.Vicarious reinforcement, 12.2.Restructuring the social environment, 6.1.Modelling or demonstrating the behaviour, 13.1.Identification of self as role model, 10.5.Social reward, 2.1.Monitoring of behavior by others withou…	3.1.Social support or encouragement (general)	3.1.Social support or encouragement (general)	3.1. Advise on, arrange or provide social support (e.g. from friends, relatives, colleagues,’ buddies’ or staff) or noncontingent praise or reward for performance of the behavior. It includes encouragement and counselling, but only when it is directed at the behavior	Provide opportunities to patients to discuss their issues. Encourage the patient to request discussion with the provider about PPI alternatives.	Self-help groups, social media, during the consultation with the provider
1	General dislike of relying on tablets - Enabler	General dislike for being prescribed medications or taking tablets. Some patients prefer not to rely on medications or prefer to take fewer medications.	Enabler	Patient	13. Emotion	A complex reaction pattern, involving experiential, behavioural, and physiological elements, by which the individual attempts to deal with a personally significant matter or event	Persuasion	11.2.Reduce negative emotions, 5.6.Emotional consequences, 5.4.Self-assessment of affective consequences, 3.3.Social support (emotional), 10.7.Self-incentive, 11.1.Pharmacological support	5.4.Self-assessment of affective consequences	5.4.Self-assessment of affective consequences	5.4. Prompt assessment of feelings after attempts at performing the behavior	Incite patients to imagine themselves to be independent from taking medication, imagine how great it would be without PPI. Draw attention to discrepancies between the current state and this independent state. Combine with Testimonials of people who managed to become PPI-free.	Communication during consultation, specific presentation of information that aligns with the patient's values
5	Psychological issues related to cessation/non-specific fears (3, 4) - Barrier	Fear, worry, concern, anxiety or any psychological issues related to reducing or stopping PPI. Patient may have general fears or concerns about the consequences of stopping a PPI.	Barrier	Patient	13. Emotion	A complex reaction pattern, involving experiential, behavioural, and physiological elements, by which the individual attempts to deal with a personally significant matter or event	Persuasion	11.2.Reduce negative emotions, 5.6.Emotional consequences, 5.4.Self-assessment of affective consequences, 3.3.Social support (emotional), 10.7.Self-incentive, 11.1.Pharmacological support	11.2.Reduce negative emotions, 5.4.Self-assessment of affective consequences, 3.3.Social support (emotional)	11.2.Reduce negative emotions	11.2. Advise on ways of reducing negative emotions to facilitate performance of the behavior 5.4. Prompt assessment of feelings after attempts at performing the behavior 3.3. Advise on, arrange, or provide emotional social support (e.g. from friends, relatives, colleagues, ‘buddies’ or staff) for performance of the behavior	Encourage the patient to anticipate positive emotions with an alternative, healthier and more sustainable solution (e.g. changes in lifestyle, nutrition or exercise). Let the patient repeatedly mentally link such positive emotion with the alternatives (=self-reward, conditioning). Let them list some easy changes and agree to implement them 'as an experiment'. Monitor changes, focus on successes, …	Consultation, patient education, any interpersonal setting. Needs training of providers on such communication techniques. Family may be included to social support. Provide tools to patients for self-monitoring (monitor emotion for each behaviour step).
9	Return of condition: fear (3, 4) - Barrier	Patient may have fears about their condition returning.	Barrier	Patient	13. Emotion	A complex reaction pattern, involving experiential, behavioural, and physiological elements, by which the individual attempts to deal with a personally significant matter or event	Persuasion	11.2.Reduce negative emotions, 5.6.Emotional consequences, 5.4.Self-assessment of affective consequences, 3.3.Social support (emotional), 10.7.Self-incentive, 11.1.Pharmacological support	11.2.Reduce negative emotions (incl. 1.2.Problem solving)	11.2.Reduce negative emotions	11.2. Advise on ways of reducing negative emotions to facilitate performance of the behavior (includes ‘Stress Management’) Note: if includes analysing the behavioural problem, also code 1.2, Problem solving	Advise the patient to list the fears of the returning condition and then list coping strategies (what to do). tell them that one of those strategies is self-dosing if symptoms recur. Tell them that knowing the fears and knowing the coping strategies can counteract the fear.	Consultation, patient education, any interpersonal setting. Needs training of providers on such communication techniques. Family may be included to social support.
15	Ambivalence/resistance to change (1) - Barrier	The patient is reluctant to stop taking a medication that he/she has been taking for a long time	Barrier	Patient	14. Behavioural Regulation	Anything aimed at managing or changing objectively observed or measured actions	Education, Enablement	2.3.Self-monitoring of behaviour, 2.5.Monitoring of outcome(s) of behavior without feedback, 2.7.Feedback on outcome(s) of behavior, 8.2.Behavior substitution, 8.6.Generalisation of target behavior, 10.7.Self-incentive, 11.3.Conserving mental resources, 12.4.Distraction, 1.2. Problem solving	8.2.Behavior substitution	8.2.Behavior substitution	8.2. Prompt substitution of the unwanted behavior with a wanted or neutral behavior	Make the patient agree to a plan to slowly reduce (step down approach) or to substitute at own speed and to be able to restart (step-up) when needed.	Any patient education activities if existant, communication during the consultation (time-consuming!)
16	Habit - Barrier	Patient has taken the medication for a long period of time which is now routine or habit. Patient feels reliance on the medication.	Barrier	Patient	14. Behavioural Regulation	Anything aimed at managing or changing objectively observed or measured actions	Education, Enablement	2.3.Self-monitoring of behaviour, 2.5.Monitoring of outcome(s) of behavior without feedback, 2.7.Feedback on outcome(s) of behavior, 8.2.Behavior substitution, 8.6.Generalisation of target behavior, 10.7.Self-incentive, 11.3.Conserving mental resources, 12.4.Distraction, 1.2. Problem solving	8.2.Behavior substitution	8.2.Behavior substitution	8.2. Prompt substitution of the unwanted behavior with a wanted or neutral behavior	Prompt the patients to set a graded goal (e.g. taking PPI twice per day instead of three times), have the patient commit to the goal and then make the patient think of how the old habit can be substituted with something else that is joyful (and not a habit). e.g. each noon instead of taking the PPI, xy is done. Put up a simple reminder at the place where the old habit was performed not to do it. …	Consultation, patient education, any interpersonal setting. Needs training of providers on such communication techniques. Family may be included in social support.
39	Poor insight - Barrier	The provider is little aware of the appropriateness of his/her prescribing	Barrier	Provider	01. Knowledge	An awareness of the existence of something	Education	5.1.Health consequences, 2.6.Biofeedback, 4.2.Antecedents, 2.2.Feedback on behaviour	5.1.Health consequences, 9.2.Pros and cons	5.1.Health consequences	5.1. Provide information (e.g. written, verbal, visual) about health consequences of performing the behavior 9.2 Advise the person to identify and compare reasons for wanting (pros) and not wanting to (cons) change the behavior	Continuing education on the latest research findings on PPI: Provide information about health consequences which the different options have for the patient and about their pros and cons.	Existing quality circles, continuing education
6	Primary care physician (3) - Enabler	PCP is proactive about deprescribing, sets aside time to deprescribe and communicate with the patient about it.	Enabler	Provider	01. Knowledge	An awareness of the existence of something	Education	5.1.Health consequences, 2.6.Biofeedback, 4.2.Antecedents, 2.2.Feedback on behaviour	2.2.Feedback on behaviour	2.2 Feedback on behavior	2.2. Monitor and provide informative or evaluative feedback on performance of the behavior	Providers who already do this should support and encourage their colleagues and show them how to do it.	Exchange between providers who deprescribe and others who do not as much
36	Skill/knowledge gaps (2) - Barrier	The provider has difficulties weighing the benefits and harms of therapy, recognizing adverse drug effects and establishing clear indications for medication (they lack training or time for education on the newest information)	Barrier	Provider	02. Skills	An ability or proficiency acquired through practice	Training, Enablement	8.7.Skills Graded tasks, 8.1. / 15.2.Behavioural rehearsal / practice, 8.4.Habit reversal, 12.6.Body changes, 8.3.Habit formation, 4.1.Instruction on how to perform the behavior, 4.4.Behavioral experiments, 2.2.Feedback on behaviour, 4.1.Instruction on how to perform the behavior, 6.1.Modelling or demonstrating the behaviour	4.1.Instruction on how to perform the behavior	4.1. instruction how to perform a behaviour	4.1. Advise or agree on how to perform the behavior	Provide with the step-by-step approach the decision algorithm (decision tree) and instruct how to apply it.	Webinar how to use the tool with a guided exercise
37	Work experience, skills & training (2) - Enabler	The prescriber has the necessary experience, skills and training to adapt the prescription adequately (it's more an overall description and specified in the other factors)	Enabler	Provider	02. Skills	An ability or proficiency acquired through practice	Training, Enablement	8.7.Skills Graded tasks, 8.1. / 15.2.Behavioural rehearsal / practice, 8.4.Habit reversal, 12.6.Body changes, 8.3.Habit formation, 4.1.Instruction on how to perform the behavior, 4.4.Behavioral experiments, 2.2.Feedback on behaviour, 6.1.Modelling or demonstrating the behaviour	4.1.Instruction on how to perform the behavior	4.1. instruction how to perform a behaviour	4.1. Advise or agree on how to perform the behavior	Provide knowledge, training, decision tools etc.	Various
7	Primary care physician (3) - Enabler	Other examples are that the PCP supervises deprescribing, monitors the patient for any problems and trials deprescribing.	Enabler	Provider	02. Skills	An ability or proficiency acquired through practice	Training, Enablement	8.7.Skills Graded tasks, 8.1. / 15.2.Behavioural rehearsal / practice, 8.4.Habit reversal, 12.6.Body changes, 8.3.Habit formation, 4.4.Behavioral experiments, 2.2.Feedback on behaviour, 4.1.Instruction on how to perform the behavior, 6.1.Modelling or demonstrating the behaviour	6.1.Modelling or demonstrating the behaviour	6.1.Modelling or demonstrating the behaviour	6.1. Provide an observable sample of the performance of the behaviour, directly in person or indirectly e.g. via film, pictures, for the person to aspire to or imitate	Prompt/train the PCP to supervise deprescribing, monitor the patient for any problems and trial deprescribing, using a monitoring tool together with the patient.	Training
23	Respect prescriber's right to autonomy & hierarchy (2) - Barrier	The provider feels a discomfort and reluctance to question a colleagues' prescribing decisions associated with medical hierarchy, when specialists were involved	Barrier	Provider	03. Social / professional role and identity	A coherent set of behaviours and displayed personal qualities of an individual in a social or work setting	Education, Persuasion, Modelling	13.2.Framing/reframing, 13.3.Incompatible beliefs, 13.4.Valued self-identify, 13.5.Identity associated with changed behavior	13.4.Valued self-identify	13.4.Valued self-identify	13.4. Advise the person to write or complete rating scales about a cherished value or personal strength as a means of affirming the person’s identity as part of a behavior change strategy	Let the GP write down what they value about (de)prescribing or to rate their values on a sheet. Could be followed by the responsibility message (above) or self-efficacy booster.	Personal communication
24	Fear of negative impact on credibility - Barrier	The provider fears that deprescribing may cause a negative impact on his credibility, workload, potential for lititagion, conflict with other prescribers/health professionals	Barrier	Provider	03. Social / professional role and identity	A coherent set of behaviours and displayed personal qualities of an individual in a social or work setting	Education, Persuasion, Modelling	13.2.Framing/reframing, 13.3.Incompatible beliefs, 13.4.Valued self-identify, 13.5.Identity associated with changed behavior	13.5.Identity associated with changed behavior	13.5.Identity associated with changed behavior	13.5. Advise the person to construct a new self-identity as someone who ‘used to engage with the unwanted behavior’ (or someone who engages with the new behaviour)	Provide information on the existing social norm among professionals (specialists, GPs) to deprescribe (that others do it and approve of it).	Interviews with specialists (video) or direct exchange with specialists if possible
35	Access to specialists: instructions (1) - Enabler	The provider desires clear instructions from specialists	Enabler	Provider	04. Beliefs about capabilities	An awareness of the existence of something	Education	15.1.Verbal persuasion to boost self-efficacy, 15.3.Focus on past Success, 4.4.Behavioral experiments, 4.1.Instruction on how to perform the behavior, 6.1.Modelling or demonstrating the behaviour, 2.2.Feedback on behaviour	4.1. instruction how to perform a behaviour	4.1. instruction how to perform a behaviour	4.1. Advise or agree on how to perform the behavior (includes ‘Skills training’)	Provide the latest insights from specialists applied to practical cases.	Video; institutionalized regular professional exchange
28	Fear of negative reaction of the patient - Barrier	The provider fears that deprescribing may cause a negative reaction in the patient, which may lead to negative consequences for the provider (difficult discussion, patient leaving practice)	Barrier	Provider	06. Beliefs about consequences	Acceptance of the truth, reality, or validity about an ability, talent, or facility that a person can put to constructive use	Education, persuasion, modelling	5.4. / 5.6.Emotional consequences, 5.2.Salience of consequences, 16.1.Covert sensitisation, 5.5.Anticipated regret, 5.3.Social and environmental consequences, 9.3.Comparative imagining of future outcomes, 16.3.?Vicarious reinforcement, 10.11.Threat, 9.2.Pros and cons, 16.2.Covert conditioning, 9.1.Credible source, 2.7.Feedback on outcome(s) of behavior	2.2 Feedback on behavior	2.2 Feedback on behavior	Monitor and provide informative or evaluative feedback on performance of the behavior (e.g. form, frequency, duration, intensity).	In the first month of the intervention, meet with GPs weekly via Zoom to provide feedback on deprescribing interactions with patients.	Zoom meetings
29	Fear of adverse health effects - Barrier	The provider fears that deprescribing may cause adverse health effects	Barrier	Provider	06. Beliefs about consequences	Acceptance of the truth, reality, or validity about an ability, talent, or facility that a person can put to constructive use	Education, persuasion, modelling	5.4. / 5.6.Emotional consequences, 5.2.Salience of consequences, 16.1.Covert sensitisation, 5.5.Anticipated regret, 5.3.Social and environmental consequences, 9.3.Comparative imagining of future outcomes, 16.3.?Vicarious reinforcement, 10.11.Threat, 9.2.Pros and cons, 16.2.Covert conditioning, 9.1.Credible source, 2.7.Feedback on outcome(s) of behavior	2.7 Feedback on outcome(s) of the behavior	2.7 Feedback on outcome(s) of the behavior	Monitor and provide feedback on the outcome of performance of the behavior	During the course of the intervention, meet with GPs weekly for four weeks via Zoom to provide feedback on deprescribing outcomes.	Zoom meetings
30	Medication is currently necessary/beneficial for condition - Barrier	Belief that the medication is necessary, beneficial, important or essential for the patient.	Barrier	Provider	06. Beliefs about consequences	Acceptance of the truth, reality, or validity about an ability, talent, or facility that a person can put to constructive use	Education, Persuasion, Modelling	5.4. / 5.6.Emotional consequences, 5.2.Salience of consequences, 16.1.Covert sensitisation, 5.5.Anticipated regret, 5.3.Social and environmental consequences, 9.3.Comparative imagining of future outcomes, 16.3.?Vicarious reinforcement, 10.11.Threat, 9.2.Pros and cons, 16.2.Covert conditioning, 9.1.Credible source, 2.7.Feedback on outcome(s) of behavior	2.7.Feedback on outcome(s) of behavior 9.1.Credible Source	2.7 Feedback on outcome(s) of the behavior	2.7. Monitor and provide feedback on the outcome of performance of the behavior 5.1. Present verbal or visual communication from a credible source in favour of or against the behavior	Prompt the provider to regularly ask for feedback from the patient about the consequences that prescribing and deprescribing has in the patients. Additionally, provide information on when PPI are indicated from experts	Prompting message Info from specialists
31	Fear of unknown/negative consequences of change (1,2) - Barrier	The provider fears that deprescribing may cause a negative reaction, in terms of difficult patient reaction or adverse health effects	Barrier	Provider	06. Beliefs about consequences	Acceptance of the truth, reality, or validity about an ability, talent, or facility that a person can put to constructive use	Education, persuasion, modelling	• Information about social and environmental consequences • Information about health consequences • Feedback on behaviour • Feedback on outcome(s) of the behaviour • Prompts/cues • Self-monitoring of behaviour • Credible source 5.4. / 5.6.Emotional consequences, 5.2.Salience of consequences, 16.1.Covert sensitisation, 5.5.Anticipated regret, 5.3.Social and environmental consequences, 9.3.Comparat…	2.7.Feedback on outcome(s) of behavior	2.7 Feedback on outcome(s) of the behavior	2.7 Monitor and provide feedback on the outcome of performance of the behavior	Encourage the definition of easy-to-track patient-individual indicators of well-being (provide a list to chose from) and how to track those indicators regularly to monitor health consequences for the patient. Also provide a self-monitoring tool for behaviour-health outcomes for the patients.	Practical training with own cases (like a supervison)
32	Confidence to stop/deviate from guideline - Enabler	The prescriber believes that stopping a medication does not cause immediate harm to the patient even if the decision deviates from guidelines	Enabler	Provider	06. Beliefs about consequences	Acceptance of the truth, reality, or validity about an ability, talent, or facility that a person can put to constructive use	Education, Persuasion, Modelling	5.4. / 5.6.Emotional consequences, 5.2.Salience of consequences, 16.1.Covert sensitisation, 5.5.Anticipated regret, 5.3.Social and environmental consequences, 9.3.Comparative imagining of future outcomes, 16.3.?Vicarious reinforcement, 10.11.Threat, 9.2.Pros and cons, 16.2.Covert conditioning, 9.1.Credible source, 2.7.Feedback on outcome(s) of behavior	2.7.Feedback on outcomes of the behaviour	2.7 Feedback on outcome(s) of the behavior	2.7. Monitor and provide feedback on the outcome of performance of the behavior	Make the GP monitor changes in the patient based on the deviating decisions to create an individual 'evidence-base'.	Video about a learning story, instructions and a monitoring tool to monitor changes accordingly and be able to assess
38	Fear of adverse health effects - Barrier	The provider fears that deprescribing may cause adverse health effects	Barrier	Provider	06. Beliefs about consequences	Acceptance of the truth, reality, or validity about an ability, talent, or facility that a person can put to constructive use	Education, persuasion, modelling	5.4. / 5.6.Emotional consequences, 5.2.Salience of consequences, 16.1.Covert sensitisation, 5.5.Anticipated regret, 5.3.Social and environmental consequences, 9.3.Comparative imagining of future outcomes, 16.3.?Vicarious reinforcement, 10.11.Threat, 9.2.Pros and cons, 16.2.Covert conditioning, 9.1.Credible source, 2.7.Feedback on outcome(s) of behavior	5.1 Information about health consequences	5.1.Health consequences	Provide information (e.g. written, verbal, visual) about health consequences of performing the behavior	Show a video of an expert who presents latest evidence on health consequences of deprescribing PPIs.	Video
41	Fear of negative consequences of continuation (1) - Enabler	The provider thinks that the patient will experience negative consequences in case of continuing the medication	Enabler	Provider	06. Beliefs about consequences	Acceptance of the truth, reality, or validity about an ability, talent, or facility that a person can put to constructive use	Education, Persuasion, Modelling	5.4. / 5.6.Emotional consequences, 5.2.Salience of consequences, 16.1.Covert sensitisation, 5.5.Anticipated regret, 5.3.Social and environmental consequences, 9.3.Comparative imagining of future outcomes, 16.3.?Vicarious reinforcement, 10.11.Threat, 9.2.Pros and cons, 16.2.Covert conditioning, 9.1.Credible source, 2.7.Feedback on outcome(s) of behavior	9.1.Credible source	9.1.Credible source	9.1. Present verbal or visual communication from a credible source in favour of or against the behavior	Providers believing that the patient will experience negative consequences in case of continuing the medication can be credible sources to persuade their colleagues likewise.	Personal communication; role models in videos
42	Raise prescribing threshold (1,2) Higher medication costs - Enabler	The provider believes that the costs of medications lead to reconsidering prescriptions of this medication (higher cost perceptions lead to less prescribing)	Enabler	Provider	06. Beliefs about consequences	Acceptance of the truth, reality, or validity about an ability, talent, or facility that a person can put to constructive use	Education, Persuasion, Modelling	5.4. / 5.6.Emotional consequences, 5.2.Salience of consequences, 16.1.Covert sensitisation, 5.5.Anticipated regret, 5.3.Social and environmental consequences, 9.3.Comparative imagining of future outcomes, 16.3.?Vicarious reinforcement, 10.11.Threat, 9.2.Pros and cons, 16.2.Covert conditioning, 9.1.Credible source, 2.7.Feedback on outcome(s) of behavior	9.3.Comparative imagining of future outcomes, 9.2.Pros and cons	9.3.Comparative imagining of future outcomes	9.3. Prompt or advise the imagining and comparing of future outcomes of changed versus unchanged behaviour 9.2 Advise the person to identify and compare reasons for wanting (pros) and not wanting to (cons) change the behavior	Prompt the provider to compare costs and benefits of different scenarios (e.g. costs of medication vs. lifestyle changes, short-term relief vs. long-term health, etc.) or provide the provider with scenarios.	Info brochure
26	Dialogue with patients (1) - Enabler	The provider sees the discussion with patients as a key factor to influencing change in medications	Enabler	Provider	06. Beliefs about consequences	Acceptance of the truth, reality, or validity about an ability, talent, or facility that a person can put to constructive use	Education, Persuasion, Modelling	5.4. / 5.6.Emotional consequences, 5.2.Salience of consequences, 16.1.Covert sensitisation, 5.5.Anticipated regret, 5.3.Social and environmental consequences, 9.3.Comparative imagining of future outcomes, 16.3.?Vicarious reinforcement, 10.11.Threat, 9.2.Pros and cons, 16.2.Covert conditioning, 9.1.Credible source, 2.7.Feedback on outcome(s) of behavior	16.2.Covert conditioning,	16.2.Covert conditioning	16.2. Advise to imagine performing the wanted behavior in a real-life situation followed by imagining a pleasant consequence	Make the GP imagine that after a discussion a patient has stopped PPI and feels better.	Exercise
27	Discrepant beliefs & practice (1) - Barrier	Provider's beliefs at a population level do not necessarily translate to prescribing practices at an individual lebel (e.g. belief that benzodiazepines should not be used regularly in the elderly did not presclude prescriptions in individual patients).	Barrier	Provider	06. Beliefs about consequences	Acceptance of the truth, reality, or validity about an ability, talent, or facility that a person can put to constructive use	Education, persuasion, modelling	5.4. / 5.6.Emotional consequences, 5.2.Salience of consequences, 16.1.Covert sensitisation, 5.5.Anticipated regret, 5.3.Social and environmental consequences, 9.3.Comparative imagining of future outcomes, 16.3.?Vicarious reinforcement, 10.11.Threat, 9.2.Pros and cons, 16.2.Covert conditioning, 9.1.Credible source, 2.7.Feedback on outcome(s) of behavior	16.3.Vicarious reinforcement, 2.7.Feedback on outcome(s) of behavior	16.3.Vicarious reinforcement	16.3 Prompt observation of the consequences (including rewards and punishments) for others when they perform the behavior. 2.7 Monitor and provide feedback on the outcome of performance of the behavior	Show a case (elderly person) where not deprescribing has negative health consequences for the patient (and positive consequences of doing so). Stressing the fact that when deprescribing is found to be positive at a population level, this is based on individual data.	Video with information and testimonies of (elderly) patients; information
40	Fear of negative reaction of the patient - Barrier	The provider fears that deprescribing may cause a negative reaction in the patient, which may lead to negative consequences for the provider (difficult discussion, patient leaving practice)	Barrier	Provider	06. Beliefs about consequences	Acceptance of the truth, reality, or validity about an ability, talent, or facility that a person can put to constructive use	Education, persuasion, modelling	5.4. / 5.6.Emotional consequences, 5.2.Salience of consequences, 16.1.Covert sensitisation, 5.5.Anticipated regret, 5.3.Social and environmental consequences, 9.3.Comparative imagining of future outcomes, 16.3.?Vicarious reinforcement, 10.11.Threat, 9.2.Pros and cons, 16.2.Covert conditioning, 9.1.Credible source, 2.7.Feedback on outcome(s) of behavior	6.1 Demonstration of the behavior	6.1 Demonstration of the behavior	Provide an observable sample of the performance of the behaviour, directly in person or indirectly e.g. via film, pictures, for the person to aspire to or imitate.	Demonstrate or practice how to deal with patients' negative reactions to suggestions to stop PPIs through leaflet and video of a GP who successfully navigates such an interaction with a patient.	Leaflet, video, training
22	Prescribing is kind, meets needs (1) - Barrier	The provider wants to help the patient and make them feel better, they want to give something to their patients to help them feel better	Barrier	Provider	07. Reinforcement	Increasing the probability of a response by arranging a dependent relationship, or contingency, between the response and a given stimulus	Incentivisation	10.11.Threat, 10.9.Self-reward, 14.8.Differential reinforcement, 10.1. / 10.6.-8.Incentive, 14.9.Thinning, 14.10.Negative reinforcement, 14.4.Shaping, 14.7.Counter conditioning, 14.6.Discrimination training, 10.2.Material reward, 10.4.Social reward, 10.4.Social reward, 10.3.Non-specific reward, 10.10.Reward (outcome), 14.5.Rewarding completion, 14.1.Response cost, 7.4.Anticipation of future rewar…	13.2.Reframing	13.2.Reframing	13.2. Suggest the deliberate adoption of a perspective or new perspective on behavior (e.g. its purpose) in order to change cognitions or emotions about performing the behavior.	Communicate that the patients will feel better if fewer medications are prescribed.	Video with testimonials of patients (and GPs)
19	Stopping is a lower priority issue: Priority (1,2) - Barrier	The provider considers the stopping of medications less important	Barrier	Provider	09. Goals	Mental representations of outcomes or end states that an individual wants to achieve	Incentivisation	1.3.Goal setting (outcome), 1.1.Goal setting (behaviour), 1.7.Review of outcome goal(s), 1.5.Review behaviour goals, 1.4.Action planning (including implementation intentions), 1.6.Discrepancy between current behaviour and goal, 2.4.Self-monitoring of outcome(s) of behaviour, 2.5.Monitoring of outcome(s) of behavior without feedback, 2.7.Feedback on outcome(s) of behavior	1.1.Goal setting 1.7.Review of outcome goal(s)	1.1.Goal setting	1.1. Set or agree on a goal defined in terms of the behavior to be achieved 1.7. Review outcome goal(s) jointly with the person and consider modifying goal(s) in light of achievement. This may lead to resetting the same goal, a small change in that goal or setting a new goal instead of, or in addition to the first	Prompt setting the goal for an individual patient (reduce PPI, comfort psych needs, whatever - provide lists for providers on which conflicting goals could be relevant to check with patients. Maybe let them rate the goals together with patient? Include in decision making tool? Make this like a "contract" between patient and GP?) Regularly prompt reviewing goals and priorities around the topic of …	Existing quality circles, continuing education, training on communication with the patient
18	The information is very complex / contains many details (1,2) - Barrier	The provider is faced with many problems. Complex decision making: consider patient's multiple medical problems, psychological & social issues, expectations, relationship patient-GP.	Barrier	Provider	10. Memory, attention and decision processes	The ability to retain information, focus selectively on aspects of the environment and choose between two or more alternatives	Environmental restructuring, Enablement	1.2. Problem solving, 7.6.Satiation, 11.1.Pharmacological support, 11.3.Conserving mental resources, 7.1. / 7.3.Prompts / cues, Reminders	1.2. Problem solving	1.2. Problem solving	1.2. Analyse , or prompt the person to analyse, factors influencing the behavior and generate or select strategies that include overcoming barriers and/or increasing facilitators	Provide a step-by-step approach or decision tree to deprescribing to reduce complexity, train GPs how to use it repeatedly.	Webinar how to use the tool with a guided exercise, quality circles for monitoring
21	Diffusion of responsibility (barrier) (1) - Barrier	The GP thinks that the specialist is responsible and vice versa.	Barrier	Provider	11. Environmental context and resources			12.1.Restructuring the physical environment 7.2.Discriminative (learned) cue 7.1. / 7.3.Prompts / cues 12.2.Restructuring the social environment 7.7. / 12.3.Avoidance / changing exposure to cues for the behaviour 7.5.Remove aversive stimulus 12.5.Adding objects to the environment	12.2.Restructuring the social environment	12.2.Restructuring the social environment	12.2. Change, or advise to change the social environment in order to facilitate performance of the wanted behavior or create barriers to the unwanted behavior (other than prompts/cues, rewards and punishments)	Arrange for a regular exchange between specialist and GP (and a clear guideline or agreement on who is the leading 'case manager').	Institutionalized regular professional exchange
20	Stimulus to review (1) - Enabler	Opportunities to review medications (e.g. Hospital admission, change of prescriber, specialist or scheduled review) improve deprescribing	Enabler	Provider	11. Environmental context and resources	Any circumstance of a person’s situation or environment that discourages or encourages the development of skills and abilities, independence, social competence and adaptive behaviour	Enablement, Environmental restructuring	12.1.Restructuring the physical environment, 7.2.Discriminative (learned) cue, 7.1. / 7.3.Prompts / cues, 12.2.Restructuring the social environment, 7.7. / 12.3.Avoidance / changing exposure to cues for the behaviour, 7.5.Remove aversive stimulus, 12.5.Adding objects to the environment	12.1.Restructuring the physical environment, 7.1.Prompts / cues	12.1.Restructuring the physical environment	12.1. Change, or advise to change the physical environment in order to facilitate performance of the wanted behavior or create barriers to the unwanted behavior (other than prompts/cues, rewards and punishments) 7.1. Introduce or define environmental or social stimulus with the purpose of prompting or cueing the behavior. The prompt or cue would normally occur at the time or place of performance	Install an automatic prompting system to review medication at critical situations (e.g. Hospital admission, change of prescriber, specialist or scheduled review).	System change: scheduled medication reviews
33	Guidelines/specialists (1) - Barrier	The provider feels pressured to comply with recommendations by pharmaceutical advisors at odds with the complexities of clinical practice	Barrier	Provider	12. Social influences	Those interpersonal processes that can cause individuals to change their thoughts, feelings, or behaviours	Enablement, Modelling	6.2.Social comparison, 3.1.Social support or encouragement (general), 6.3.Information about others’ approval, 3.3.Social support (emotional), 3.2.Social support (practical), 16.3.?Vicarious reinforcement, 12.2.Restructuring the social environment, 6.1.Modelling or demonstrating the behaviour, 13.1.Identification of self as role model, 10.5.Social reward, 2.1.Monitoring of behavior by others witho…	3.1.Social support or encouragement (general)	3.1.Social support or encouragement (general)	3.1. Advise on, arrange or provide social support (e.g. from friends, relatives, colleagues,’ buddies’ or staff) or noncontingent praise or reward for performance of the behavior. It includes encouragement and counselling, but only when it is directed at the behavior	Provide encouraging information from specialists about deprescribing.	Interviews with specialists (video) or direct exchange with specialists if possible
34	Access to specialists: cooperation (1) - Enabler	The provider desires better cooperation from specialists	Enabler	Provider	12. Social influences	Those interpersonal processes that can cause individuals to change their thoughts, feelings, or behaviours	Enablement, Modelling	6.2.Social comparison, 3.1.Social support or encouragement (general), 6.3.Information about others’ approval, 3.3.Social support (emotional), 3.2.Social support (practical), 16.3.?Vicarious reinforcement, 12.2.Restructuring the social environment, 6.1.Modelling or demonstrating the behaviour, 13.1.Identification of self as role model, 10.5.Social reward, 2.1.Monitoring of behavior by others witho…	3.3.Social support (emotional)	3.3.Social support (emotional)	3.3. Advise on, arrange, or provide emotional social support (e.g. from friends, relatives, colleagues, ‘buddies’ or staff) for performance of the behavior	Arrange for a direct and positive (eye level) exchange between specialist and GP.	Invite specialist to quality circle; institutionalized regular professional exchange
