# Supplementary material for: Development of a Deprescribing Intervention for Proton Pump Inhibitors in Primary Care: A Co‐Design Approach With General Practitioners and Patients
Source: Basic Clin Pharmacol Toxicol. 2025 Aug 19;137(3):e70091. doi: 10.1111/bcpt.70091 (PMC12365437; doi:10.1111/bcpt.70091)
Supplement: Supplementary file 2 — Data S2: Supporting information. [file BCPT-137-0-s001.xlsx]

## Sheet: final
Note: ordered by theory of change
Target person	Target behavior	ID	Behavior Change Techniques	Implementation of BCT	Sub-Determinants	TDF Domain	Construct	Delivery of Intervention
GP	Reviewing PPIs	1_2	5.1.Health consequences	Present information about PPIs and how they work. Present information about the latest evidence on PPIs, potential short term and long-term negative side effects as well as positive consequences of deprescribing PPIs and negative consequences of not deprescribing PPIs.	GP knows what PPIs are, how they work and when deprescribing is safe vs. unsafe	D1 Knowledge	Knowledge	Teaching module
GP	Reviewing PPIs	1_14	4.1. Instruction how to perform the behavior	Instruct how to use a PPI deprescribing decision algorithm	GP knows how to use the decision alogrithm.	D1 Knowledge	Procedural knowledge	Teaching module
GP	Reviewing PPIs	1_17	7.1 Prompts/cues	Prompt the GP to think about personal prompts or reminders and implement them (e.g. alarm, reminder in the agenda, prompts for the medical assistants..)	GP remembers to review PPIs	D10 Memory, attention and decision processes	Attention	Teaching module
GP	Reviewing PPIs	1_13	1.2. Problem solving	Provide a PPI deprescribing decision algorithm to deprescribing.	GP has a decision support tool for PPI deprescribing	D11 Environmental context and resources	Material resources	Teaching module Training session Decision tree
GP	Reviewing PPIs	1_15	8.1 Behavioral practice	Practice the use of a PPI deprescribing decision algorithm	GP can weigh the benefits and harms of deprescribing, and can clearly establish indication of deprescribing	D2 Skills	Competence	Teaching module
GP	Reviewing PPIs	1_23	4.1 Instruction how to perform the behavior	Inform GPs about the different types of deprescribing	GP can describe the different kinds of deprescribing decisions (stopping, reducing, on-demand)	D2 Skills	Competence	Teaching module
GP	Reviewing PPIs	1_12	4.1. Instruction how to perform the behavior	Provide GPs with the opportunity to ask question and get support after the start of the intervention.	GP has the skill to safely deprescribe and feels capable to perform deprescribing	D2 Skills D4 Beliefs about capabilities	Competence Self-efficacy	Teaching module
GP	Reviewing PPIs	1_3	2.7 Feedback on outcome(s) of the behavior	Advise the GP to monitor changes in patient outcomes by reviewing the patient's symptom diary.	GP understands that their behavior has a positive impact on the patient.	D6 Beliefs about consequences	Outcome expectancies	Symptom diary
GP	Reviewing PPIs	1_5	9.1. Credible source	Provide a video or a text from an experienced GP believing that the patients could experience negative consequences in case of continuing the medication	GP thinks that the patient will experience negative consequences in case of continuing PPI	D6 Beliefs about consequences	Outcome expectancies	Teaching module
GP	Reviewing PPIs	1_6	9.3. Comparative imagining of future outcomes	Prompt the provider to compare costs and benefits of different scenarios (e.g. costs of medication vs. lifestyle changes, short-term relief vs. long-term health, etc.) or provide the provider with scenarios.	GP believes that the costs of medications lead to reconsidering prescriptions of PPI	D6 Beliefs about consequences	Outcome expectancies	Teaching module
GP	Reviewing PPIs	1_1	13.2. Reframing	Prompt GP to reframe their views about how patients would feel, when fewer medications are prescribed, as they potentially could feel better. Communicate that the patients will feel better if fewer medications are prescribed.	GP realizes that deprescribing will make the patient feel better	D7 Reinforcement	Reinforcement	Teaching module
GP	Reviewing PPIs	1_16	1.1. Goal setting	Prompt setting the goal to review PPIs	GP prioritizes deprescribing	D9 Goals	Goal	Teaching module
GP	Reviewing PPIs, deprescribing conversation, coping/monitoring	1_36	3.2 Social support	Inform the GP about the email-address where they can send questions during the intervention	GP perceives practical social support during the intervention	D12 Social influences	Social support	Teaching module
GP	Deprescribing conversation	1_24_1	4.1 Instruction how to perform the behavior	Inform GPs about the different alternatives to PPI for managing symptoms	GP can describe the alternatives to taking PPI to manage symptoms	D1 Knowledge	Knowledge	Teaching module
GP	Deprescribing conversation	1_24_2	5.1 Information about health consequences	Inform GPs about the risks/benefits of alternative strategies	GP can describe the advantages/ disadvantages (e.g. lifestyle changes) of alternatives to taking PPI to manage symptoms	D1 Knowledge	Knowledge	Teaching module
GP	Deprescribing conversation	1_35	4.1 Instruction on how to perform the behavior	Provide the GP with a script containing all the key components of the deprescribing discussion	GP knows the steps and what to say during the deprescribing consultation	D1 Knowledge	Procedural knowledge	Teaching module
GP	Deprescribing conversation	1_38	4.2 Information about antecedents	Inform GP about possible barriers and enablers for patients that predict the success of the deprescribing process.	GP knows the barriers and enablers at the patient level that predict deprescribing success	D1 Knowledge	Procedural knowledge	Teaching module
GP	Deprescribing conversation	1_39	4.2 Information about antecedents	Inform GP about possible barriers and enablers for GPs that predict the success of the deprescribing process.	GP knows the barriers and enablers at the GP level that predict deprescribing success	D1 Knowledge	Procedural knowledge	Teaching module
GP	Deprescribing conversation	1_25	12.5 Adding objects to the environment	Provide an infographic and script (laminated or pdf or pictures in the leaflet) with good graphics as a support for the discussion (to explain the indications to prescribe PPIs, what happens in the body, talk about possible side effects and what could happen with rebound).	GP has a tool to help the patients understand their explanation about the reasons and the way to deprescribe PPIs	D11 Environmental context and resources	Material resources	Infographic
GP	Deprescribing conversation	1_20	1.4 Action planning	GPs are guided to make a personal plan, when, where, and how to perform the medication review and discussion with patients	GP has a personal plan for when, where and how to perform the medication review and the deprescribing consultation and commits to implementing it	D14 Behavioral regulation	Action planning	Teaching module
GP	Deprescribing conversation	1_26	4.1 Instruction on how to perform the behavior	Provide GP with information on how to evaluate how much time is needed for the discussion with their patients. could be for instance a little part of the leaflet with a few "if…then…" sentences	GP can schedule the right amount of time for the deprescribing consultation with the patient	D2 Skills	Competence	Teaching module
GP	Deprescribing conversation	1_28	8.1 Behavioral practice	Provide GPs with opportunities (e.g. role play in small groups on zoom) to practice different scenarios of a deprescribing consultation, so that they get used to use the script, communicate the information from the teaching module and use the support tools	GPs are able to use the script and the support tools for the deprescribing consultations with the patients	D2 Skills	Competence	Training session
GP	Deprescribing conversation	1_28	4.1 Instruction on how to perform the behavior	Specific advice on how to conduct the deprescribing conversation in a successful way, including a short reminder about conversational techniques (listening, empathy, comprehensive sentences, motivational interviewing) and tips on how to deal with special needs or potential negative reactions from patients.	GP has the communication skills to conduct the deprescribing conversation with the patient	D2 Skills	Competence	Teaching module Training session
GP	Deprescribing conversation	1_19	6.1 Demonstration of the behavior	Show examples of a PPIs deprescribing discussion between patient and provider, maybe a good and a bad one, or several scenarios	GP sees the discussion with patients as a key factor to influencing change in medications	D6 Beliefs about consequences	Outcome expectancies	Teaching module
GP	Deprescribing conversation	1_37	5.3 Information about social and environmental consequences	Inform GP about potential costs of inappropriate PPI intake for society, patients and GPs as well as environmental consequences. Inform GP also about potential advantages on these levels when inappropriate PPI will be deprescribed.	GP thinks that inappropriate PPI intake has costs, and that deprescribing has advantages	D6 Beliefs about consequences	Outcome expectancies	Teaching module
Patient	Stopping/reducing PPIs	2_22_1	5.1 Information about health consequences.	Provide information about the rebound phenomenon (what happens in the stomach, not dangerous, etc.)	Patients understand that rebound symptoms after stopping the medication are possible	D1 Knowledge	Knowledge	Brochure for patients
Patient	Stopping/reducing PPIs	2_8	4.1 Instruction on how to perform the behavior	Point out concrete alternatives: self-directed dosing, step-down approach, over-the-counter medication, lifestyle changes (e.g. join walking club, don't hang out with heavy drinkers & eaters etc.).	Patients can list suitable alternatives that are available to manage potentially recurring symptoms	D1 Knowledge	Procedural knowledge	Brochure for patients
Patient	Stopping/reducing PPIs	2_9	4.1.Instruction on how to perform the behavior	Provide patients with the information that they will be able to restart PPIs if needed	Patients know that PPI can be restarted if needed	D1 Knowledge	Procedural knowledge	Brochure for patients
Patient	Stopping/reducing PPIs	2_27	4.2 Information about antecedents	Inform patients about reasons why PPI are taken/prescribed inappropriately	Patient understands why PPIs are prescribed inappropriately	D1 Knowledge	Knowledge	Brochure for patients
Patient	Stopping/reducing PPIs	2_3	16.2 Imaginary reward	Guide patients to imagine themselves to be independent from taking medication, imagine how great it would be without PPIs.	Patients dislike being prescribed medications, prefer not to rely on medications or to take fewer medications	D13 Emotions	Attitude	Brochure for patients
Patient	Stopping/reducing PPIs	2_4	5.2 Salience of consequences	Encourage patient to anticipate positive emotions with an alternative, healthier and more sustainable solution (e.g. changes in lifestyle, nutrition or exercise).	Patients feel positive emotions about stopping or reducing PPI	D13 Emotions	Positive affect	Brochure for patients
Patient	Stopping/reducing PPIs	2_24	1.1 Goal setting	Let patients choose alternative behaviors, which can be implemented in daily life.	Patient is able to choose altnative behavior.	D4 Beliefs about capabilities	Self-efficacy	Symptom diary
Patient	Stopping/reducing PPIs	2_26	1.2 Problem solving	Instruct patients to write down own worries when thinking about deprescribing PPI and strategies what would help to cope with these worries.	Patient feels capable to overcome barriers to successfully stopping PPIs	D4 Beliefs about capabilities	Self-efficacy	Brochure for patients
Patient	Stopping/reducing PPIs	2_11	9.1.Credible Source	Provide testimonials of other patients who successfully managed reducing by using different alternatives: over the counter medication, lifestyle changes, self-dosing	Patients are convinced of the effectiveness of alternatives to manage potentially recurring symptoms	D6 Beliefs about consequences	Outcome expectancies	Brochure for patients
Patient	Stopping/reducing PPIs	2_15	5.1 Information about health consequences	Inform patients of the values of deprescribing, including return of natural bodily function.	Patient knows that deprescribing returns the body to its natural function	D6 Beliefs about consequences	Outcome expectancies	Brochure for patients
Patient	Stopping/reducing PPIs	2_16_1	5.1 information about health consequences	Provide information with pros and cons about consequences on health of PPIs deprescribing (overview with pros and cons to continue with the PPIs in comparison to deprescription)	Patient understands the pros and cons about PPIs deprescribing	D6 Beliefs about consequences	Outcome expectancies	Brochure for patients
Patient	Stopping/reducing PPIs	2_16_2	5.3 Information about social and environmental consequences	Provide information with pros and cons on economic and social factors (on individual and societal level) about PPIs deprescribing (overview with pros and cons to continue with the PPIs in comparison to deprescription)	Patient understands the pros and cons about PPIs deprescribing	D6 Beliefs about consequences	Outcome expectancies	Brochure for patients
GP	Coping/monitoring deprescribing	1_29_1	5.1 Information about health consequences	Provide the GP with information about possibility of relapse and long-term symptom management	GP understands the possibility of relapse during the PPI deprescribing process	D1 Knowledge	Knowledge	Teaching module
GP	Coping/monitoring deprescribing	1_33	2.7 Feedback on outcome(s) of the behavior	Provide a symptom diary that the patient fills in to facilitate monitoring of deprescribing and well-being	GP knows how to monitor potential adverse health and well-being of deprescribing	D1 Knowledge	Procedural knowledge	Symptom diary
GP	Coping/monitoring deprescribing	1_29_2	4.1 Instruction how to perform the behavior	Instruct the GP how to support the patient's long-term symptom management by dealing with relapse	GP has the skills to support the patient in the case of relapse	D2 Skills	Competence	Teaching module
GP	Coping/monitoring deprescribing	1_34	6.1 Demonstration of the behavior	Train the GP how to introduce the patient to the symptom diary and monitor patient's deprescribing and well-being, show example of possible conversation	GP can supervise the deprescribing process, and monitor patient deprescribing and well-being	D2 Skills	Competence	Teaching module
Patient	Coping/monitoring desprescribing	2_22_2	4.1 Instruction on how to perform the behavior	Provide advice on how to deal with potential rebound symptoms.	Patients know how to deal with rebound symptoms	D1 Knowledge	Procedural knowledge	Brochure for patients
Patient	Coping/monitoring desprescribing	2_23_1	2.3 Self-monitoring of behavior	Provide the patient with a monitoring tool (symptom diary) to track their symptoms, stress and quality of life and usage of PPI as well as alternative strategies	Patient can monitor their symptoms, stress and quality of life during the deprescribing process	D14 Behavior Regulation	Self-monitoring	Symptom diary
Patient	Coping/monitoring desprescribing	2_23_2	2.4 Self-monitoring on outcomes of the behavior	Provide the patient with a monitoring tool (symptom diary) to track their symptoms and be able to watch their progress during the deprescribing process	Patient can monitor their symptoms, stress and quality of life during the deprescribing process and get feedback on their progress/outcome	D14 Behavior Regulation	Self-monitoring	Symptom diary
Patient	Coping/monitoring desprescribing	2_28	1.5 Review behavior goal(s)	Prompt patient to review their used alternative strategies (goals) relative to their PPI intake, symptoms and well-being	Patient can identify successful alternative strategies to manage symptoms	D14 Behavior Regulation	Self-monitoring	Symptom diary
